# Supplementary material for: Vitamin D Levels and SARS-CoV-2 Infection among Medically Underserved Populations in the Minority and Rural Coronavirus Insights Study
Source: Viruses. 2024 Apr 19;16(4):639. doi: 10.3390/v16040639 (PMC11053904; doi:10.3390/v16040639)
Supplement: Supplementary file 1 [file viruses-16-00639-s001.zip]

Archive with 1 entries (1 files):
- viruses-2931807-supplementary.pdf
